# Supplementary material for: Predicting Major Preoperative Risk Factors for Retears After Arthroscopic Rotator Cuff Repair Using Machine Learning Algorithms
Source: J Clin Med. 2025 Mar 9;14(6):1843. doi: 10.3390/jcm14061843 (PMC11943030; doi:10.3390/jcm14061843)
Supplement: Supplementary file 1 [file jcm-14-01843-s001.zip]

Archive with 3 entries (3 files):
- PairPlot.png
- PairPlot_SMOTE.png
- Supplementary figures.pdf
